# Supplementary material for: The Therapeutic Landscape of Nausea and Vomiting of Pregnancy and Hyperemesis Gravidarum: Five Decades of Evolving Treatment and Supportive Care
Source: Med Sci (Basel). 2026 Jul 22;14(3):419. doi: 10.3390/medsci14030419 (PMC13413741; doi:10.3390/medsci14030419)
Supplement: Supplementary file 1 [file medsci-14-00419-s001.zip]

Archive with 1 entries (1 files):
- medsci-4427577-supplementary.pdf
